# Supplementary material for: New Cycloadditon Reaction of 2-Chloroprop-2-enethioamides with Dialkyl Acetylenedicarboxylates: Synthesis of Dialkyl 2-[4,5-bis(alkoxycarbonyl)-2-(aryl{alkyl}imino)-3(2H)-thienylidene]-1,3-dithiole-4,5-dicarboxylates
Source: Molecules. 2022 Oct 14;27(20):6887. doi: 10.3390/molecules27206887 (PMC9610143; doi:10.3390/molecules27206887)
Supplement: Supplementary file 1 [file molecules-27-06887-s001.zip]

Archive with 1 entries (1 files):
- SuppInf-VAO-Mol-8.pdf
